# Supplementary material for: Telomerase Inhibitor TMPyP4 Alters Adhesion and Migration of Breast-Cancer Cells MCF7 and MDA-MB-231
Source: Int J Mol Sci. 2019 May 30;20(11):2670. doi: 10.3390/ijms20112670 (PMC6600420; doi:10.3390/ijms20112670)
Supplement: Supplementary file 1 [file ijms-20-02670-s001.zip]

Archive with 5 entries (4 files):
- ijms-491207 sp/
- ijms-491207 sp/Supplemetary file 1, MTT - DOX conc selection and cell cycle 24 and 48h ....pdf
- ijms-491207 sp/Supplemetary file 1, MTT - DOX conc selection and cell cycle 24 and 48h ....pptx
- ijms-491207 sp/Supplemetary file 2, adhesion, Figure 8.pdf
- ijms-491207 sp/Supplemetary file 2, adhesion, Figure 8.pptx
